# Supplementary material for: Influence of Lenvatinib on the Functional Reprogramming of Peripheral Myeloid Cells in the Context of Non-Medullary Thyroid Carcinoma
Source: Pharmaceutics. 2023 Jan 26;15(2):412. doi: 10.3390/pharmaceutics15020412 (PMC9960916; doi:10.3390/pharmaceutics15020412)
Supplement: Supplementary file 1 [file pharmaceutics-15-00412-s001.zip]

Archive with 1 entries (1 files):
- pharmaceutics-2131816-Supplementary Material.pdf
